# Supplementary material for: TBDB: a database of structurally annotated T-box riboswitch:tRNA pairs
Source: Nucleic Acids Res. 2020 Sep 3;49(D1):D229–35. doi: 10.1093/nar/gkaa721 (PMC7778990; doi:10.1093/nar/gkaa721)
Supplement: gkaa721_Supplemental_Files [file gkaa721_supplemental_files.zip]

Archive with 3 entries (3 files):
- TBDB_NAR_Database_Flat_File.zip
- TBDB_NAR_SI.pdf
- TBDB_NAR_SI_Database_Description.xlsx
